# Supplementary material for: Osteoporosis Pre-Screening Using Ensemble Machine Learning in Postmenopausal Korean Women
Source: Healthcare (Basel). 2022 Jun 14;10(6):1107. doi: 10.3390/healthcare10061107 (PMC9222287; doi:10.3390/healthcare10061107)
Supplement: Supplementary file 1 [file healthcare-10-01107-s001.zip]

Archive with 1 entries (1 files):
- healthcare-1745233-supplementary.pdf
